# Supplementary material for: The Binding of HSPA8 and Mitochondrial ALDH2 Mediates Oxygen-Glucose Deprivation-Induced Fibroblast Senescence
Source: Antioxidants (Basel). 2023 Dec 25;13(1):42. doi: 10.3390/antiox13010042 (PMC10812545; doi:10.3390/antiox13010042)
Supplement: Supplementary file 1 [file antioxidants-13-00042-s001.zip]

Archive with 1 entries (1 files):
- antioxidants-2717961-supplementary.pdf
